# Supplementary material for: Gossypitrin, A Naturally Occurring Flavonoid, Attenuates Iron-Induced Neuronal and Mitochondrial Damage
Source: Molecules. 2021 Jun 2;26(11):3364. doi: 10.3390/molecules26113364 (PMC8199700; doi:10.3390/molecules26113364)
Supplement: Supplementary file 1 [file molecules-26-03364-s001.zip]

Archive with 1 entries (1 files):
- molecules-1212346-supplementary.pdf
